# Supplementary material for: Extra Virgin Olive Oil Secoiridoids Modulate the Metabolic Activity of Dacarbazine Pre-Treated and Treatment-Naive Melanoma Cells
Source: Molecules. 2022 May 21;27(10):3310. doi: 10.3390/molecules27103310 (PMC9146374; doi:10.3390/molecules27103310)
Supplement: Supplementary file 1 [file molecules-27-03310-s001.zip]

Archive with 2 entries (2 files):
- molecules-1733338 - Supplementary materials Figure S1-S6 Revised.pdf
- molecules-1733338 Supplementary materials Table S1-S3 Revised.xlsx
